# Supplementary material for: Antizyme Inhibitor 2-Deficient Mice Exhibit Altered Brain Polyamine Levels and Reduced Locomotor Activity
Source: Biomolecules. 2022 Dec 21;13(1):14. doi: 10.3390/biom13010014 (PMC9855896; doi:10.3390/biom13010014)
Supplement: Supplementary file 1 [file biomolecules-13-00014-s001.zip]

Archive with 2 entries (2 files):
- biomolecules-2088770-supplementary figures.pdf
- biomolecules-2088770-supplementary tables.pdf
